# Supplementary material for: One‐Pot Chemoenzymatic Synthesis of Microviridin Analogs Containing Functional Tags
Source: Chembiochem. 2022 Sep 13;23(20):e202200345. doi: 10.1002/cbic.202200345 (PMC9826346; doi:10.1002/cbic.202200345)
Supplement: Supplementary file 2 — Supporting Information [file CBIC-23-0-s002.xlsx]

## Sheet: MvB_CP 
		Unmodified MvB_CP
	Error [ppm]	Measured	Ion	Calc.	AA	Calc.	Ion	Measured	Error [ppm]
	x	n.a.	b1	148.076	F	1735.79	y14	1735.79	1.82626
	x	n.a.	b2	205.097	G	1588.72	y13	1588.72	1.11411
	x	n.a.	b3	306.145	T	1531.7	y12	1531.7	0.894434
	x	x	b4	407.193	T	1430.65	y11	1430.65	-0.0629086
	-1.61453	520.276	b5	520.277	L	1329.6	y10	1329.6	-1.70728
	-2.31349	648.37	b6	648.372	K	1216.52	y9	1216.51	-0.789139
	-1.68837	811.434	b7	811.435	Y	1088.42	y8	1088.42	0.780948
	-1.81621	908.486	b8	908.488	P	925.357	y7	925.356	-1.93439
	-0.914095	995.519	b9	995.52	S	828.305	y6	x	x
	2.04404	1110.55	b10	1110.55	D	741.273	y5	x	x
	-1.7507	1296.62	b11	1296.63	W	626.246	y4	626.244	-2.68265
	-0.70844	1425.67	b12	1425.67	E	440.166	y3	x	x
	-0.109345	1554.71	b13	1554.71	E	311.124	y2	n.a.	x
	1.0013	1717.78	b14	1717.77	Y	182.081	y1	n.a.	x
		Trizyclic MvB_CP
	Error [ppm]	Measured	Ion	Calc.	AA	Calc.	Ion	Measured	Error [ppm]
	x	n.a.	b1	148.076	F	1681.75	y14	1681.75	-1.87305
	x	n.a.	b2	205.097	G	1534.68	y13	1534.68	-2.05905
	x	n.a.	b3	306.145	T	1477.66	y12	1477.66	-1.24521
	x	n.a.	b4	389.182	Dhb	1376.62	y11	1376.61	-3.84276
	-4.04168	502.264	b5	502.266	L	1293.58	y10	1293.58	-2.5356
	x	x	b6	612.35	K-H2O	1180.49	y9	1180.49	-0.720037
	x	x	b7	775.414	Y	1070.41	y8	x
	x	x	b8	872.467	P	907.347	y7	x	x
	x	x	b9	941.488	S-H2O	810.294	y6	x	x
	x	x	b10	1056.51	D	741.273	y5	x	x
	x	x	b11	1242.59	W	626.246	y4	x	x
	x	x	b12	1371.64	E	440.166	y3	x	x
	-1.94579	1500.68	b13	1500.68	E	311.124	y2	n.a.	x
	-1.16605	1663.74	b14	1663.74	Y	182.081	y1	n.a.	x

## Sheet: MvB_CP_N(Bio) 
		Unmodified MvB_CP_N(Bio)
	Error [ppm]	Measured	Ion	Calc.	AA	Calc.	Ion	Measured	Error [ppm]
	x	n.a.		226.078	N-Biotin	2089.96		2089.96	0.421061
	x	n.a.	b1	355.18	K	1863.88	y15	x	x
	-3.18568	502.247	b2	502.248	F	1735.79	y14	1735.78	-4.32657
	-1.59136	559.269	b3	559.27	G	1588.72	y13	1588.72	0.906392
	-3.04399	660.315	b4	660.317	T	1531.7	y12	1531.7	3.7736
	-4.58387	761.362	b5	761.365	T	1430.65	y11	1430.64	-4.46651
	-4.72297	874.445	b6	874.449	L	1329.6	y10	1329.59	-7.42329
	-4.60828	1002.54	b7	1002.54	K	1216.52	y9	1216.51	-2.54004
	-2.29065	1165.6	b8	1165.61	Y	1088.42	y8	1088.42	-2.41634
	-3.36591	1262.66	b9	1262.66	P	925.357	y7	925.353	-5.03589
	-3.5045	1349.69	b10	1349.69	S	828.305	y6	x	x
	-3.21563	1464.71	b11	1464.72	D	741.273	y5	x	x
	-2.14442	1650.79	b12	1650.8	W	626.246	y4	x	x
	-1.85972	1779.84	b13	1779.84	E	440.166	y3	x	x
	-1.74971	1908.88	b14	1908.88	E	311.124	y2	n.a..	x
	1.38517	2071.95	b15	2071.95	Y	182.081	y1	n.a.	x
	Tricyclic MvB_CP_N(Bio)
	Error [ppm]	Measured	Ion	Calc.	AA	Calc.	Ion	Measured	Error [ppm]
	x	n.a.		226.078	N-Biotin	2035.93		2035.93	0.368383
	x	n.a.	b1	355.18	K	1809.85	y15	1809.84	-5.44245
	-3.12594	502.247	b2	502.248	F	1681.75	y14	1681.76	1.82548
	-3.80854	559.268	b3	559.27	G	1534.68	y13	1534.68	-1.80493
	-2.3625	660.316	b4	660.317	T	1477.66	y12	1477.66	-3.87098
	-0.21524	743.354	b5	743.355	Dhb	1376.62	y11	1376.61	x
	-4.6238	856.435	b6	856.439	L	1293.58	y10	1293.57	-4.01213
	x	x	b7	966.523	K-H2O	1180.49	y9	1180.49	-1.09276
	x	x	b8	1129.59	Y	1070.41	y8	x	x
	x	x	b9	1226.64	P	907.347	y7	x	x
	x	x	b10	1295.66	S-H2O	810.294	y6	x	x
	x	x	b11	1410.69	D	741.273	y5	x	x
	x	x	b12	1596.77	W	626.246	y4	x	x
	x	x	b13	1725.81	E	440.166	y3	x	x
	0.948863	1854.85	b14	1854.85	E	311.124	y2	x	x
	1.11997	2017.92	b15	2017.92	Y	182.081	y1	x	x

## Sheet: MvB_CP_N(dansyl) 
		Unmodified MvB_CP_N(dansyl)
	Error [ppm]	Measured	Ion	Calc.	AA	Calc.	Ion	Measured	Error [ppm]
	x	n.a.		233.051	N-Dansyl	1968.84		1968.84	-0.386015
	x	n.a.	b1	381.127	F	1735.79	y14	x	x
	-5.34066	438.146	b2	438.148	G	1588.72	y13	x	x
	-1.66915	539.195	b3	539.196	T	1531.7	y12	x	x
	-1.28076	640.243	b4	640.244	T	1430.65	y11	1430.64	-2.76099
	-2.24338	753.326	b5	753.328	L	1329.6	y10	1329.6	-2.88809
	-3.8574	881.419	b6	881.423	K	1216.52	y9	1216.51	-2.38386
	-4.32749	1044.48	b7	1044.49	Y	1088.42	y8	1088.42	-2.1499
	0.79717	1141.54	b8	1141.54	P	925.357	y7	925.353	-4.5604
	-1.53837	1228.57	b9	1228.57	S	828.305	y6	x	x
	-5.04615	1343.59	b10	1343.6	D	741.273	y5	x	x
	-1.19633	1529.68	b11	1529.68	W	626.246	y4	x	x
	-2.12212	1658.72	b12	1658.72	E	440.166	y3	x	x
	-1.63333	1787.76	b13	1787.76	E	311.124	y2	n.a.	x
	1.86588	1950.83	b14	1950.83	Y	182.081	y1	n.a.	x
		Tricyclic MvB_CP_N(dansyl)
	Error [ppm]	Measured	Ion	Calc.	AA	Calc.	Ion	Measured	Error [ppm]
	x	n.a.		233.051	N-Dansyl	1914.8		1914.81	1.54063
	x	n.a.	b1	381.127	F	1681.75	y14	1681.75	-2.28928
	-6.71006	438.145	b2	438.148	G	1534.68	y13	x	x
	x	x	b3	539.196	T	1477.66	y12	1477.66	-0.649674
	-1.68747	622.232	b4	622.233	Dhb	1376.62	y11	1376.61	-1.93954
	-0.571182	735.317	b5	735.317	L	1293.58	y10	1293.57	-3.49418
	1.24201	845.403	b6	845.402	K-H2O	1180.49	y9	1180.5	0.474377
	x	x	b7	1008.46	Y	1070.41	y8	x	x
	x	x	b8	1105.52	P	907.347	y7	x	x
	x	x	b9	1174.54	S-H2O	810.294	y6	x	x
	x	x	b10	1289.57	D	741.273	y5	x	x
	x	x	b11	1475.65	W	626.246	y4	x	x
	x	x	b12	1604.69	E	440.166	y3	x	x
	-0.449897	1733.73	b13	1733.73	E	311.124	y2	x	x
	-1.34965	1896.79	b14	1896.79	Y	182.081	y1	n.a.	x

## Sheet: MvJ_CP
		Unmodified MvJ_CP
	Error [ppm]	Measured	Ion	Calc.	AA	Calc.	Ion	Measured	Error [ppm]
	x	n.a.	b1	114.091	I	1696.8	y13	1696.79	-2.13343
	x	n.a.	b2	201.123	S	1583.71	y12	1583.71	-2.07108
	x	n.a.	b3	302.171	T	1496.68	y11	1496.67	-4.29617
	-3.55684	458.271	b4	458.272	R	1395.63	y10	1395.63	-1.93461
	-2.66045	586.366	b5	586.367	K	1239.53	y9	1239.53	-3.39644
	-3.05565	749.428	b6	749.43	Y	1111.44	y8	1111.44	-0.899736
	-6.58017	846.478	b7	846.483	P	948.373	y7	948.37	-3.89087
	-4.52055	933.511	b8	933.515	S	851.321	y6	x	x
	-2.42241	1048.54	b9	1048.54	D	764.289	y5	x	x
	-2.82678	1234.62	b10	1234.62	W	649.262	y4	649.26	-2.24871
	-3.35127	1363.66	b11	1363.66	E	463.182	y3	463.18	-4.66339
	-3.57069	1492.7	b12	1492.71	E	334.14	y2	n.a.	x
	-3.72888	1678.78	b13	1678.79	W	205.097	y1	n.a.	x
		Tricyclic MvJ_CP
	Error [ppm]	Measured	Ion	Calc.	AA	Calc.	Ion	Measured	Error [ppm]
	x	n.a.	b1	114.091	I	1642.76	y13	1642.76	-1.8201
	x	n.a.	b2	201.123	S	1529.68	y12	1529.68	-0.398776
	x	n.a.	b3	284.161	Dhb	1442.65	y11	1442.65	-1.69826
	x	n.a.	b4	440.262	R	1359.61	y10	1359.61	-1.94173
	x	x	b5	550.346	K-H2O	1203.51	y9	1203.51	-1.44577
	x	x	b6	713.409	Y	1093.43	y8	x	x
	x	x	b7	810.462	P	930.363	y7	x	x
	x	x	b8	879.484	S-H2O	833.31	y6	x	x
	x	x	b9	994.511	D	764.289	y5	x	x
	x	x	b10	1180.59	W	649.262	y4	x	x
	x	x	b11	1309.63	E	463.182	y3	x	x
	-4.73352	1438.67	b12	1438.68	E	334.14	y2	n.a.	x
	-3.48976	1624.75	b13	1624.75	W	205.097	y1	n.a.	x

## Sheet: MvJ_CP_N(Bio) 
		Unmodified MvJ_CP_N(Bio)
	Error [ppm]	Measured	Ion	Calc.	AA	Calc.	Ion	Measured	Error [ppm]
	x	n.a.		226.078	N-Biotin	2050.97		2050.97	0.448568
	x	n.a.	b1	355.18	K	1824.89	y14	1824.89	1.75901
	-5.59514	468.261	b2	468.264	I	1696.8	y13	x	x
	-4.23198	555.294	b3	555.296	S	1583.71	y12	1583.71	-2.88562
	-1.46265	656.343	b4	656.344	T	1496.68	y11	1496.68	-2.77948
	-3.91411	812.442	b5	812.445	R	1395.63	y10	1395.63	0.752347
	-6.45374	940.534	b6	940.54	K	1239.53	y9	1239.53	-3.50939
	-4.08661	1103.6	b7	1103.6	Y	1111.44	y8	1111.44	-0.881742
	x	x	b8	1200.66	P	948.373	y7	x	x
	-4.66728	1287.68	b9	1287.69	S	851.321	y6	x	x
	-4.74081	1402.71	b10	1402.71	D	764.289	y5	x	x
	x	x	b11	1588.79	W	649.262	y4	649.262	0.169423
	-1.33307	1717.83	b12	1717.84	E	463.182	y3	x	x
	-1.37529	1846.88	b13	1846.88	E	334.14	y2	n.a.	x
	-2.48898	2032.95	b14	2032.96	W	205.097	y1	n.a.	x
		Tricyclic MvJ_CP_N(Bio)
	Error [ppm]	Measured	Ion	Calc.	AA	Calc.	Ion	Measured	Error [ppm]
	x	n.a.		226.078	N-Biotin	1996.94		1996.94	1.26193
	x	n.a.	b1	355.18	K	1770.86	y14	1770.86	0.91481
	-1.13184	468.263	b2	468.264	I	1642.76	y13	1642.76	-0.121746
	-0.666311	555.296	b3	555.296	S	1529.68	y12	1529.68	-3.26866
	-0.798956	638.333	b4	638.333	Dhb	1442.65	y11	1442.64	-4.42242
	-2.85738	794.432	b5	794.434	R	1359.61	y10	1359.61	0.213296
	x	x	b6	904.519	K-H2O	1203.51	y9	1203.51	1.22143
	x	x	b7	1067.58	Y	1093.43	y8	x	x
	x	x	b8	1164.63	P	930.363	y7	x	x
	x	x	b9	1233.66	S-H2O	833.31	y6	x	x
	x	x	b10	1348.68	D	764.289	y5	x	x
	x	x	b11	1534.76	W	649.262	y4	x	x
	x	x	b12	1663.81	E	463.182	y3	x	x
	-1.48925	1792.84	b13	1792.85	E	334.14	y2	n.a.	x
	-2.04656	1978.92	b14	1978.93	W	205.097	y1	n.a.	x

## Sheet: MvJ_CP_N(Prop) 
	Umodified MvJ_CP_N(Prop)
Error [ppm]	Measured	Ion	Calc.	AA	Calc.	Ion	Measured	Error [ppm]
x	n.a.		38.0157	N-Progagyl	1897.88		1897.88	-0.216031
x	n.a.	b1	202.086	Y	1859.86		1859.86	0
x	n.a.	b2	315.17	I	1696.8	y13	1696.79	-5.94061
x	n.a.	b3	402.202	S	1583.71	y12	1583.72	2.46257
x	x	b4	503.25	T	1496.68	y11	1496.68	-0.0267258
-1.38014	659.35	b5	659.351	R	1395.63	y10	1395.63	-4.55707
-4.27966	787.443	b6	787.446	K	1239.53	y9	1239.53	-2.1137
-3.72432	950.506	b7	950.509	Y	1111.44	y8	1111.44	1.88045
932.322	1048.54	b8	1047.56	P	948.373	y7	948.371	-2.1616
1.01358	1134.6	b9	1134.59	S	851.321	y6	x	x
-4.19327	1249.62	b10	1249.62	D	764.289	y5	x	x
x	x	b11	1435.7	W	649.262	y4	649.261	-1.01654
-1.16313	1564.74	b12	1564.74	E	463.182	y3	x	x
0.495931	1693.79	b13	1693.79	E	334.14	y2	n.a.
-2.95234	1879.86	b14	1879.87	W	205.097	y1	n.a.
	Tricyclic MvJ_CP_N(Prop)
Error [ppm]	Measured	Ion	Calc.	AA	Calc.	Ion	Measured	Error [ppm]
x	n.a.		38.0157	N-Progagyl	1843.84		1843.84
x	n.a.	b1	202.086	Y	1805.83	y14	x	x
x	n.a.	b2	315.17	I	1642.76	y13	x	x
x	x	b3	402.202	S	1529.68	y12	1529.68	0.771403
x	x	b4	485.24	Dhb	1442.65	y11	1442.65	0.741691
x	x	b5	641.341	R	1359.61	y10	1359.61	0.213296
x	x	b6	751.425	K-H2O	1203.51	y9	1203.51	-1.68673
x	x	b7	914.488	Y	1093.43	y8	x	x
x	x	b8	1011.54	P	930.363	y7	x	x
x	x	b9	1080.56	S-H2O	833.31	y6	x	x
x	x	b10	1195.59	D	764.289	y5	x	x
x	x	b11	1381.67	W	649.262	y4	x	x
x	x	b12	1510.71	E	463.182	y3	x	x
-3.26878	1639.75	b13	1639.75	E	334.14	y2	n.a.	x
2.26198	1825.84	b14	1825.83	W	205.097	y1	n.a.	x
